# Supplementary material for: A Conserved Requirement for Fbxo7 During Male Germ Cell Cytoplasmic Remodeling
Source: Front Physiol. 2019 Oct 10;10:1278. doi: 10.3389/fphys.2019.01278 (PMC6795710; doi:10.3389/fphys.2019.01278)
Supplement: TABLE S1 — Details of antibodies used in this study. [file Table_1.xlsx]

## Sheet: Sheet1
Table 1: Antibodies used in this study
	Antigen	Dilution	Raised in	Source
Western blotting
	Fbxo7	1:1000	Rabbit	Laman Lab, C-termius; antigen human Fbxo7 aa 502-522
	Fbxo7	1:500	Mouse	Santa Cruz Biotechnology, E8, sc271763; antigen human Fbxo7 aa 427-461
	PI31	1:1000	Rabbit	Enzo Life Sciences, BML-PW9710-0025
	Actin	1:5000	Rabbit	Sigma Aldrich, A2066
	GAPDH	1:1000	Rabbit	Sigma Aldrich, G9545
	Cleaved Caspase 3	1:1000	Rabbit	Cell Signaling Technology, 9664S
	Bax	1:200	Rabbit	Santa Cruz Biotechnology, sc-6236
	Psma4 (PSMA7(N1C1))	1:1000	Rabbit	GeneTex, GTX101745
	Psmb6	1:1000	Rabbit	Biorbyt, orb39549
	Skp1	1:1000	Mouse	BD Transduction Technology
Immunohistochemsitry
	Caspase 2	1:200	Rabbit	Santa Cruz Biotechnology, H-19
	LMP7	1:400	Rabbit	Abcam, ab3329
	Lamp2	1:200	Rabbit	Abcam, ab37024
	Histone H3	1:200	Rabbit	Abcam, ab1791
	PI31	1:200	Rabbit	Enzo Life Sciences, BML-PW9710-0025
Secondary Antibodies
	Anti-rabbit-FITC	1:500	Goat	Abcam, ab6717
	Anti-rabbit-Alexa 488	1:500	Donkey	Invitrogen, A21206
	Rabbit IgG-HRP	1:10000	Donkey	Santa Cruz Biotechnology, sc2313
	Mouse IgG-HRP	1:5000	Goat	Santa Cruz Biotechnology, sc2055
	PNA-lectin conjugated Alexa 647	1:500	Arachis hypogaea	Molecular Probes, L32460
