# Supplementary material for: A Conserved Requirement for Fbxo7 During Male Germ Cell Cytoplasmic Remodeling
Source: Front Physiol. 2019 Oct 10;10:1278. doi: 10.3389/fphys.2019.01278 (PMC6795710; doi:10.3389/fphys.2019.01278)
Supplement: TABLE S2 — All tubules were examined for a complete testis cross section for three males from each genotype. sgl, tubules with one or more singleton spermatid heads located at the basement membrane. gy, tubules with one or more “graveyards” consisting of 2 or more mislocalised spermatids lying within the same Sertoli cell. [file Table_2.xlsx]

## Sheet: Sheet1
Supplementary Table 2
All tubules were examined for a complete testis cross section for three males from each genotype
sgl = tubules with one or more singleton spermatid heads located at the basement membrane
gy = tubules with one or more "graveyards" consisting of 2 or more mislocalised spermatids lying within the same Sertoli cell.
Aggregate figures
RAW NUMBERS
WT						LacZ/LacZ
Stage	Tubules with gy	Tubules with sgl	Tubules with any	Total tubules		Tubules with gy	Total gy	Tubules with sgl	Tubules with any	Total tubules
I	1	3	4	85		10	19	12	22	55
II-III	7	4	11	61		34	45	17	51	60
IV	14	5	19	53		18	34	16	34	36
V-VI	7	4	11	67		23	37	23	46	92
VII	0	2	2	48		10	25	8	18	63
VIII	0	1	1	52		7	15	2	9	43
IX	0	0	0	56		3	4	9	12	55
X	0	0	0	36		1	1	0	1	32
XI	0	0	0	40		0	0	0	0	29
XII	0	1	1	36		1	1	0	1	35
				534						500
NORMALISED PERCENT PER TUBULE STAGE
WT						LacZ/LacZ
Stage	% Tubules with gy (WT)	% Tubules with sgl (WT)	% Tubules with any (WT)			% Tubules with gy (LacZ/LacZ)	gy per tubule (LacZ/LacZ)	% Tubules with sgl (LacZ/LacZ)	% Tubules with any (LacZ/LacZ)
I	0.0117647	0.0352941	0.0470588			0.181818	0.345455	0.218182	0.4
II-III	0.114754	0.0655738	0.180328			0.566667	0.75	0.283333	0.85
IV	0.264151	0.0943396	0.358491			0.5	0.944444	0.444444	0.944444
V-VI	0.104478	0.0597015	0.164179			0.25	0.402174	0.25	0.5
VII	0	0.0416667	0.0416667			0.15873	0.396825	0.126984	0.285714
VIII	0	0.0192308	0.0192308			0.162791	0.348837	0.0465116	0.209302
IX	0	0	0			0.0545455	0.0727273	0.163636	0.218182
X	0	0	0			0.03125	0.03125	0	0.03125
XI	0	0	0			0	0	0	0
XII	0	0.0277778	0.0277778			0.0285714	0.0285714	0	0.0285714
STANDARD DEVIATION OF PERCENTAGES
StDev (WT)						StDev (LacZ/LacZ)
Stage	% Tubules with gy (WT)	% Tubules with sgl (WT)	% Tubules with any (WT)			% Tubules with gy (LacZ/LacZ)	gy per tubule (LacZ/LacZ)	% Tubules with sgl (LacZ/LacZ)	% Tubules with any (LacZ/LacZ)
I	0.023094	0.00758355	0.0270478			0.0788924	0.185267	0.0871285	0.0773294
II-III	0.123261	0.0161592	0.119947			0.0368991	0.187793	0.0438225	0.0122623
IV	0.169384	0.0413425	0.208726			0.0954703	0.248549	0.157288	0.0721688
V-VI	0.0702995	0.0524864	0.115439			0.159973	0.306841	0.146317	0.0173375
VII	0	0.0385704	0.0385704			0.0978372	0.367521	0.0744357	0.0403576
VIII	0	0.0222058	0.0222058			0.0312644	0.294789	0.0335999	0.0638983
IX	0	0	0			0.047839	0.0600943	0.142046	0.180283
X	0	0	0			0.0524864	0.0524864	0	0.0524864
XI	0	0	0			0	0	0	0
XII	0	0.0360844	0.0360844			0.057735	0.057735	0	0.057735
Individual animal counts
WT (12/122/951)						LacZ/LacZ (912/122/950)
	Tubules with gy	Tubules with sgl	Tubules with any	Total tubules		Tubules with gy	Total gy	Tubules with sgl	Tubules with any	Total tubules
I	1	1	2	25		3	7	3	6	12
II-III	0	2	2	27		8	13	3	11	13
IV	2	1	3	20		9	17	5	14	16
V-VI	4	2	6	22		12	21	2	14	27
VII	0	1	1	23		6	11	1	7	23
VIII	0	1	1	26		3	6	1	4	19
IX	0	0	0	21		2	2	4	6	21
X	0	0	0	17		1	1	0	1	11
XI	0	0	0	20		0	0	0	0	10
XII	0	1	1	16		1	1	0	1	10
				217						162
	% Tubules with gy (WT)	% Tubules with sgl (WT)	% Tubules with any (WT)			% Tubules with gy (LacZ/LacZ)	gy per tubule (LacZ/LacZ)	% Tubules with sgl (LacZ/LacZ)	% Tubules with any (LacZ/LacZ)
I	0.04	0.04	0.08			0.25	0.583333	0.25	0.5
II-III	0	0.0740741	0.0740741			0.615385	1	0.230769	0.846154
IV	0.1	0.05	0.15			0.5625	1.0625	0.3125	0.875
V-VI	0.181818	0.0909091	0.272727			0.444444	0.777778	0.0740741	0.518519
VII	0	0.0434783	0.0434783			0.26087	0.478261	0.0434783	0.304348
VIII	0	0.0384615	0.0384615			0.157895	0.315789	0.0526316	0.210526
IX	0	0	0			0.0952381	0.0952381	0.190476	0.285714
X	0	0	0			0.0909091	0.0909091	0	0.0909091
XI	0	0	0			0	0	0	0
XII	0	0.0625	0.0625			0.1	0.1	0	0.1
WT (12/122/948)						LacZ/LacZ (12/122/949)
	Tubules with gy	Tubules with sgl	Tubules with any	Total tubules		Tubules with gy	Total gy	Tubules with sgl	Tubules with any	Total tubules
I	0	1	1	24		5	5	3	8	23
II-III	4	1	5	21		14	16	7	21	25
IV	7	2	9	16		6	8	6	12	12
V-VI	2	2	4	22		6	8	9	15	31
VII	0	1	1	13		1	11	2	3	13
VIII	0	0	0	13		1	6	0	1	8
IX	0	0	0	11		1	2	5	6	18
X	0	0	0	9		0	0	0	0	10
XI	0	0	0	10		0	0	0	0	11
XII	0	0	0	9		0	0	0	0	6
				148						157
	% Tubules with gy (WT)	% Tubules with sgl (WT)	% Tubules with any (WT)			% Tubules with gy (LacZ/LacZ)	gy per tubule (LacZ/LacZ)	% Tubules with sgl (LacZ/LacZ)	% Tubules with any (LacZ/LacZ)
I	0	0.0416667	0.0416667			0.217391	0.217391	0.130435	0.347826
II-III	0.190476	0.047619	0.238095			0.56	0.64	0.28	0.84
IV	0.4375	0.125	0.5625			0.5	0.666667	0.5	1
V-VI	0.0909091	0.0909091	0.181818			0.193548	0.258065	0.290323	0.483871
VII	0	0.0769231	0.0769231			0.0769231	0.846154	0.153846	0.230769
VIII	0	0	0			0.125	0.75	0	0.125
IX	0	0	0			0.0555556	0.111111	0.277778	0.333333
X	0	0	0			0	0	0	0
XI	0	0	0			0	0	0	0
XII	0	0	0			0	0	0	0
WT (12/122/952)						LacZ/LacZ (12/94/775)
	Tubules with gy	Tubules with sgl	Tubules with any	Total tubules		Tubules with gy	Total gy	Tubules with sgl	Tubules with any	Total tubules
I	0	1	1	36		2	7	6	8	20
II-III	3	1	4	13		12	16	7	19	22
IV	5	2	7	17		3	9	5	8	8
V-VI	1	0	1	23		5	8	12	17	34
VII	0	0	0	12		3	3	5	8	27
VIII	0	0	0	13		3	3	1	4	16
IX	0	0	0	24		0	0	0	0	16
X	0	0	0	10		0	0	0	0	11
XI	0	0	0	10		0	0	0	0	8
XII	0	0	0	11		0	0	0	0	19
				169						181
	% Tubules with gy (WT)	% Tubules with sgl (WT)	% Tubules with any (WT)			% Tubules with gy (LacZ/LacZ)	gy per tubule (LacZ/LacZ)	% Tubules with sgl (LacZ/LacZ)	% Tubules with any (LacZ/LacZ)
I	0	0.0277778	0.0277778			0.1	0.35	0.3	0.4
II-III	0.230769	0.0769231	0.307692			0.545455	0.727273	0.318182	0.863636
IV	0.294118	0.117647	0.411765			0.375	1.125	0.625	1
V-VI	0.0434783	0	0.0434783			0.147059	0.235294	0.352941	0.5
VII	0	0	0			0.111111	0.111111	0.185185	0.296296
VIII	0	0	0			0.1875	0.1875	0.0625	0.25
IX	0	0	0			0	0	0	0
X	0	0	0			0	0	0	0
XI	0	0	0			0	0	0	0
XII	0	0	0			0	0	0	0

## Sheet: Stacked chart figure
WT						KO
	Tubules with gy	Tubules with sgl	Tubules with any	Total tubules		Tubules with gy	Total gy	Tubules with sgl	Tubules with any	Total tubules
Stage I	1	3	4	85		10	19	12	22	55
Stage II-III	7	4	11	61		34	45	17	51	60
Stage IV	14	5	19	53		18	34	16	34	36
Stage V-VI	7	4	11	67		23	37	23	46	92
Stage VII	0	2	2	48		10	25	8	18	63
Stage VIII	0	1	1	52		7	15	2	9	43
Stage IX	0	0	0	56		3	4	9	12	55
Stage X	0	0	0	36		1	1	0	1	32
Stage XI	0	0	0	40		0	0	0	0	29
Stage XII	0	1	1	36		1	1	0	1	35
				534						500
NORMALISED
WT						KO
	% Tubules with gy (WT)	% Tubules with sgl (WT)	% Tubules with any (WT)	Total % Tubules (WT)		% Tubules with gy (KO)	gy per tubule (KO)	% Tubules with sgl (KO)	% Tubules with any (KO)	Total % Tubules (KO)
Stage I	0.0117647	0.0352941	0.0470588	1
						0.181818	0.345455	0.218182	0.4	1
Stage II-III	0.114754	0.0655738	0.180328	1
						0.566667	0.75	0.283333	0.85	1
Stage IV	0.264151	0.0943396	0.358491	1
						0.5	0.944444	0.444444	0.944444	1
Stage V-VI	0.104478	0.0597015	0.164179	1
						0.25	0.402174	0.25	0.5	1
Stage VII	0	0.0416667	0.0416667	1
						0.15873	0.396825	0.126984	0.285714	1
Stage VIII	0	0.0192308	0.0192308	1
						0.162791	0.348837	0.0465116	0.209302	1
Stage IX	0	0	0	1
						0.0545455	0.0727273	0.163636	0.218182	1
Stage X	0	0	0	1
						0.03125	0.03125	0	0.03125	1
Stage XI	0	0	0	1
						0	0	0	0	1
Stage XII	0	0.0277778	0.0277778	1
						0.0285714	0.0285714	0	0.0285714	1
StDev (WT)						StDev (KO)
	% Tubules with gy (WT)	% Tubules with sgl (WT)	% Tubules with any (WT)	Total % Tubules (WT)		% Tubules with gy (KO)	gy per tubule (KO)	% Tubules with sgl (KO)	% Tubules with any (KO)	Total % Tubules (KO)
Stage I	0.023094	0.00758355	0.0270478			0.0788924	0.185267	0.0871285	0.0773294
Stage II-III	0.123261	0.0161592	0.119947			0.0368991	0.187793	0.0438225	0.0122623
Stage IV	0.169384	0.0413425	0.208726			0.0954703	0.248549	0.157288	0.0721688
Stage V-VI	0.0702995	0.0524864	0.115439			0.159973	0.306841	0.146317	0.0173375
Stage VII	0	0.0385704	0.0385704			0.0978372	0.367521	0.0744357	0.0403576
Stage VIII	0	0.0222058	0.0222058			0.0312644	0.294789	0.0335999	0.0638983
Stage IX	0	0	0			0.047839	0.0600943	0.142046	0.180283
Stage X	0	0	0			0.0524864	0.0524864	0	0.0524864
Stage XI	0	0	0			0	0	0	0
Stage XII	0	0.0360844	0.0360844			0.057735	0.057735	0	0.057735
WT (12/122/951)						KO (912/122/950)
	Tubules with gy	Tubules with sgl	Tubules with any	Total tubules		Tubules with gy	Total gy	Tubules with sgl	Tubules with any	Total tubules
Stage I	1	1	2	25		3	7	3	6	12
Stage II-III	0	2	2	27		8	13	3	11	13
Stage IV	2	1	3	20		9	17	5	14	16
Stage V-VI	4	2	6	22		12	21	2	14	27
Stage VII	0	1	1	23		6	11	1	7	23
Stage VIII	0	1	1	26		3	6	1	4	19
Stage IX	0	0	0	21		2	2	4	6	21
Stage X	0	0	0	17		1	1	0	1	11
Stage XI	0	0	0	20		0	0	0	0	10
Stage XII	0	1	1	16		1	1	0	1	10
				217						162
	% Tubules with gy (WT)	% Tubules with sgl (WT)	% Tubules with any (WT)	Total % Tubules (WT)		% Tubules with gy (KO)	gy per tubule (KO)	% Tubules with sgl (KO)	% Tubules with any (KO)	Total % Tubules (KO)
Stage I	0.04	0.04	0.08			0.25	0.583333	0.25	0.5
Stage II-III	0	0.0740741	0.0740741			0.615385	1	0.230769	0.846154
Stage IV	0.1	0.05	0.15			0.5625	1.0625	0.3125	0.875
Stage V-VI	0.181818	0.0909091	0.272727			0.444444	0.777778	0.0740741	0.518519
Stage VII	0	0.0434783	0.0434783			0.26087	0.478261	0.0434783	0.304348
Stage VIII	0	0.0384615	0.0384615			0.157895	0.315789	0.0526316	0.210526
Stage IX	0	0	0			0.0952381	0.0952381	0.190476	0.285714
Stage X	0	0	0			0.0909091	0.0909091	0	0.0909091
Stage XI	0	0	0			0	0	0	0
Stage XII	0	0.0625	0.0625			0.1	0.1	0	0.1
WT (12/122/948)						KO (12/122/949)
	Tubules with gy	Tubules with sgl	Tubules with any	Total tubules		Tubules with gy	Total gy	Tubules with sgl	Tubules with any	Total tubules
Stage I	0	1	1	24		5	5	3	8	23
Stage II-III	4	1	5	21		14	16	7	21	25
Stage IV	7	2	9	16		6	8	6	12	12
Stage V-VI	2	2	4	22		6	8	9	15	31
Stage VII	0	1	1	13		1	11	2	3	13
Stage VIII	0	0	0	13		1	6	0	1	8
Stage IX	0	0	0	11		1	2	5	6	18
Stage X	0	0	0	9		0	0	0	0	10
Stage XI	0	0	0	10		0	0	0	0	11
Stage XII	0	0	0	9		0	0	0	0	6
				148						157
	% Tubules with gy (WT)	% Tubules with sgl (WT)	% Tubules with any (WT)	Total % Tubules (WT)		% Tubules with gy (KO)	gy per tubule (KO)	% Tubules with sgl (KO)	% Tubules with any (KO)	Total % Tubules (KO)
Stage I	0	0.0416667	0.0416667			0.217391	0.217391	0.130435	0.347826
Stage II-III	0.190476	0.047619	0.238095			0.56	0.64	0.28	0.84
Stage IV	0.4375	0.125	0.5625			0.5	0.666667	0.5	1
Stage V-VI	0.0909091	0.0909091	0.181818			0.193548	0.258065	0.290323	0.483871
Stage VII	0	0.0769231	0.0769231			0.0769231	0.846154	0.153846	0.230769
Stage VIII	0	0	0			0.125	0.75	0	0.125
Stage IX	0	0	0			0.0555556	0.111111	0.277778	0.333333
Stage X	0	0	0			0	0	0	0
Stage XI	0	0	0			0	0	0	0
Stage XII	0	0	0			0	0	0	0
WT (12/122/952)						KO (12/94-775- I assume this is a KO)
	Tubules with gy	Tubules with sgl	Tubules with any	Total tubules		Tubules with gy	Total gy	Tubules with sgl	Tubules with any	Total tubules
Stage I	0	1	1	36		2	7	6	8	20
Stage II-III	3	1	4	13		12	16	7	19	22
Stage IV	5	2	7	17		3	9	5	8	8
Stage V-VI	1	0	1	23		5	8	12	17	34
Stage VII	0	0	0	12		3	3	5	8	27
Stage VIII	0	0	0	13		3	3	1	4	16
Stage IX	0	0	0	24		0	0	0	0	16
Stage X	0	0	0	10		0	0	0	0	11
Stage XI	0	0	0	10		0	0	0	0	8
Stage XII	0	0	0	11		0	0	0	0	19
				169						181
	% Tubules with gy (WT)	% Tubules with sgl (WT)	% Tubules with any (WT)	Total % Tubules (WT)		% Tubules with gy (KO)	gy per tubule (KO)	% Tubules with sgl (KO)	% Tubules with any (KO)	Total % Tubules (KO)
Stage I	0	0.0277778	0.0277778			0.1	0.35	0.3	0.4
Stage II-III	0.230769	0.0769231	0.307692			0.545455	0.727273	0.318182	0.863636
Stage IV	0.294118	0.117647	0.411765			0.375	1.125	0.625	1
Stage V-VI	0.0434783	0	0.0434783			0.147059	0.235294	0.352941	0.5
Stage VII	0	0	0			0.111111	0.111111	0.185185	0.296296
Stage VIII	0	0	0			0.1875	0.1875	0.0625	0.25
Stage IX	0	0	0			0	0	0	0
Stage X	0	0	0			0	0	0	0
Stage XI	0	0	0			0	0	0	0
Stage XII	0	0	0			0	0	0	0
	WT clustered	WT sporadic	KO clustered	KO sporadic		Upper SD (WT)	Upper SD (KO)		Axis
								Stage I	0.8
Stage I	0.0117647	0.0352941				0.0270478		Stage II-III
			0.181818	0.218182			0.0773294	Stage IV
								Stage V-VI
Stage II-III	0.114754	0.0655738				0.119947		Stage VII
			0.566667	0.283333			0.0122623	Stage VIII
								Stage IX
Stage IV	0.264151	0.0943396				0.208726		Stage X
			0.5	0.444444			0.0721688	Stage XI
								Stage XII
Stage V-VI	0.104478	0.0597015				0.115439
			0.25	0.25			0.0173375
Stage VII	0	0.0416667				0.0385704
			0.15873	0.126984			0.0403576
Stage VIII	0	0.0192308				0.0222058
			0.162791	0.0465116			0.0638983
Stage IX	0	0				0
			0.0545455	0.163636			0.180283
Stage X	0	0				0
			0.03125	0			0.0524864
Stage XI	0	0				0
			0	0			0
Stage XII	0	0.0277778				0.0360844
			0.0285714	0			0.057735
